# Supplementary material for: A natural biomimetic prosthetic hand with neuromorphic tactile sensing for precise and compliant grasping
Source: Sci Adv. 2025 Mar 5;11(10):eadr9300. doi: 10.1126/sciadv.adr9300 (PMC11881920; doi:10.1126/sciadv.adr9300)
Supplement: Supplementary file 2 — Movies S1 to S4 [file sciadv.adr9300_movies_s1_to_s4.zip]

Archive with 4 entries (4 files):
- adr9300_movie_s4.mp4
- adr9300_movie_s3.mp4
- adr9300_movie_s2.mp4
- adr9300_movie_s1.mp4
